# Supplementary material for: Investigation of CRS-associated cytokines in CAR-T therapy with meta-GNN and pathway crosstalk
Source: BMC Bioinformatics. 2022 Sep 13;23:373. doi: 10.1186/s12859-022-04917-2 (PMC9469618; doi:10.1186/s12859-022-04917-2)
Supplement: Supplementary file 1 — Additional file 1. Cytokines used in the study. [file 12859_2022_4917_MOESM1_ESM.xlsx]

## Sheet: Sheet1
A2M
AANAT
ABCA1
ABCB1
ABCB5
ABCD1
ABCD2
ABCG2
ACACB
ACE
ACE2
ACO1
ACP5
ACSL1
ACTN4
ACVR1B
ADA
ADAM10
ADAM17
ADAMTS4
ADAMTS5
ADAMTS6
ADCY7
ADIPOQ
ADM
ADO
ADORA2A
ADORA2B
ADORA3
ADRA2A
ADRBK1
AES
AGBL3
AGER
AGO2
AGPAT1
AGPAT2
AGT
AGTR2
AHR
AICDA
AIM2
AIMP1
AKAP6
AKR1C1
AKT1
AKT1S1
ALDH1A2
ALDH2
ALK
ALOX12
ALOX15
ALOX5
ANGPT2
ANGPTL2
ANGPTL4
ANKRD1
ANKRD2
ANXA1
ANXA2
APCS
APOA1
APOA2
APOA4
APOBEC3G
APOC1
APOD
APOE
APOL1
APP
APPL1
APPL2
AR
AREG
ARG1
ARHGAP10
ARHGEF1
ASAH1
ASAH2
ASAP2
ASB1
ASB10
ASB11
ASB12
ASB13
ASB14
ASB15
ASB16
ASB17
ASB18
ASB2
ASB3
ASB4
ASB5
ASB6
ASB7
ASB8
ASB9
ATF2
ATF3
ATF4
ATG16L1
ATG5
ATP10A
ATP1A1
ATP2B1
ATP6V0A2
ATP8A1
AUTS2
AVPR2
AXL
B2M
B3GAT1
B7RP1
BACE1
BACH2
BAD
BAG1
BAK1
BAP1
BATF
BBC3
BCAS3
BCL10
BCL2
BCL2A1
BCL2L1
BCL2L11
BCL2L12
BCL3
BCL6
BCL6B
BCO2
BDKRB2
BDNF
BHLHE41
BIRC3
BIRC5
BLK
BMP1
BMP10
BMP15
BMP2
BMP3
BMP4
BMP5
BMP6
BMP7
BMP8A
BMP8B
BMX
BRAF
BRAP
BSG
BST2
BTK
BTLA
BTN1A1
BTN2A1
BTN2A2
BTN3A1
BTN3A2
BTN3A3
BTNL2
BTNL3
BTNL9
C18orf8
C1GALT1C1
C1QTNF3
C1QTNF9
C1orf106
C2orf40
C3
C3AR1
C4A
C4B
C5
C5AR1
C6orf120
CA2
CACNA1C
CADM1
CALCOCO2
CALR
CAMK4
CAMKMT
CAMP
CARD11
CARD14
CARD9
CASP1
CASP3
CASP4
CASP8
CASR
CAV1
CBFB
CBL
CBLB
CCDC86
CCDC88A
CCDC88B
CCL1
CCL11
CCL13
CCL14
CCL15
CCL16
CCL17
CCL18
CCL19
CCL2
CCL20
CCL21
CCL22
CCL23
CCL24
CCL25
CCL26
CCL27
CCL28
CCL3
CCL3L3
CCL4
CCL4L1
CCL5
CCL7
CCL8
CCND1
CCND2
CCND3
CCR1
CCR10
CCR2
CCR4
CCR5
CCR7
CCR8
CCR9
CD14
CD160
CD163
CD177
CD180
CD19
CD1C
CD1D
CD200
CD200R1
CD209
CD226
CD24
CD244
CD274
CD276
CD28
CD33
CD34
CD36
CD4
CD40
CD40LG
CD44
CD46
CD47
CD48
CD55
CD6
CD70
CD74
CD80
CD81
CD83
CD86
CD8A
CD96
CD97
CDC42
CDK6
CDK8
CDK9
CDKN1A
CEACAM1
CEACAM20
CEACAM5
CEACAM6
CEBPA
CEBPB
CEBPD
CEBPE
CENPJ
CENPU
CER1
CFH
CFTR
CHGA
CHI3L1
CHID1
CHRD
CHRNA7
CHUK
CIAPIN1
CIDEA
CIITA
CISH
CITED1
CKLF
CLC
CLCF1
CLEC12A
CLEC16A
CLEC1B
CLEC4A
CLEC4E
CLEC5A
CLEC6A
CLEC7A
CLEC9A
CLNK
CMTM1
CMTM2
CMTM3
CMTM5
CMTM7
CMTM8
CNR2
CNTF
CNTFR
CNTN5
CNTNAP4
CNTRL
COL1A2
COL28A1
COL3A1
COL4A4
COLEC11
COMP
CP
CPTP
CR1
CREBBP
CRH
CRIP2
CRK
CRKL
CRLF1
CRLF2
CRLF3
CRNN
CRP
CRTAM
CRYBA1
CSF1
CSF1R
CSF2
CSF2RA
CSF2RB
CSF3
CSF3R
CSN1S1
CSNK2A1
CST3
CTCFL
CTF1
CTH
CTLA4
CTNNB1
CTSB
CTSD
CUEDC2
CUX1
CX3CL1
CX3CR1
CXCL1
CXCL10
CXCL11
CXCL12
CXCL13
CXCL14
CXCL16
CXCL2
CXCL5
CXCL6
CXCL8
CXCL9
CXCR1
CXCR2
CXCR3
CXCR4
CXCR5
CXCR6
CXXC5
CYBB
CYP19A1
CYP27A1
CYP3A4
CYTIP
CYTL1
DAB1
DACH1
DAGLA
DAPK1
DBH
DBNL
DCHS2
DDAH2
DDIT3
DDOST
DDT
DDX1
DDX21
DDX58
DEFA1
DEFB103B
DEFB4A
DENND1B
DGKA
DGKZ
DHX15
DHX36
DHX9
DIABLO
DLG1
DLL1
DNAH3
DNAH9
DNAJA4
DNMT1
DOCK8
DPP4
DPYSL3
DRD2
DUOX1
DUOX2
DUSP1
DUSP10
DYNC1I1
DYSF
EBI3
ECM1
ECSCR
EDN1
EDN2
EEF1A1
EGF
EGFR
EGR1
EIF2AK2
ELAC1
ELANE
ELAVL1
ELF1
ELF2
ELF3
ENSG00000196689
ENSG00000235718
ENSG00000270898
ENSG00000279576
ENTPD1
EOMES
EP300
EPGN
EPHA3
EPHA4
EPO
EPOR
ERAP1
ERAP2
ERBB2
EREG
ERMAP
ERN1
ESR1
ETS2
EZR
F10
F11R
F13A1
F2
F2R
F2RL1
F3
FAAH
FABP4
FADD
FAM3A
FAM3B
FAM3C
FAM3D
FAP
FAS
FASLG
FCAR
FCER1A
FCER1G
FCER2
FCGR2A
FCGR2B
FCGR3A
FCRL4
FER
FES
FFAR2
FFAR3
FFAR4
FGF10
FGF2
FGFR1
FGL2
FGR
FIP1L1
FKBP6
FLG
FLI1
FLOT1
FLT1
FLT3
FLT3LG
FN1
FOS
FOSL1
FOXF1
FOXH1
FOXO1
FOXO3
FOXO4
FOXP3
FOXP4
FPR1
FPR2
FRMD1
FSCN1
FSTL1
FTH1
FTL
FUCA1
FUCA2
FYN
FZD4
FZD5
GAB2
GAB3
GADD45G
GALC
GALNT12
GANAB
GAPDH
GAS6
GATA1
GATA2
GATA3
GBP1
GBP5
GC
GCG
GDF1
GDF10
GDF11
GDF15
GDF2
GDF3
GDF5
GDF6
GDF7
GDF9
GFER
GFRA3
GH1
GHR
GHRL
GJA1
GJB1
GKN1
GLI2
GLMN
GLP1R
GLYR1
GNAQ
GNAS
GNB2L1
GOLM1
GPAM
GPER1
GPI
GPNMB
GPR29
GPR65
GPR84
GPRC5B
GPSM1
GPSM3
GRB2
GREM1
GREM2
GRIN1
GRIN2B
GRM5
GRN
GSDMD
GSK3B
GUCY2C
GZMA
GZMB
HAMP
HAVCR2
HAX1
HBEGF
HCAR2
HCK
HCLS1
HDAC1
HDAC11
HDAC6
HDAC9
HFE
HGF
HHLA2
HIF1A
HILPDA
HLA-A
HLA-DPB1
HLA-DQB1
HLA-DRA
HLA-DRB1
HLA-E
HLA-F
HLA-G
HMGB1
HMOX1
HNF1B
HOXA10
HOXA13
HOXA9
HPSE
HRAS
HRH1
HRH4
HSD11B1
HSP90AA1
HSP90B1
HSPA1B
HSPA1L
HSPA4
HSPA5
HSPA8
HSPB1
HSPD1
HTR2A
HTR2B
ICAM1
ICOS
ID3
IDO1
IFI16
IFI35
IFIH1
IFNA1
IFNA10
IFNA13
IFNA14
IFNA16
IFNA17
IFNA2
IFNA21
IFNA4
IFNA5
IFNA6
IFNA7
IFNA8
IFNAR1
IFNAR2
IFNB1
IFNE
IFNG
IFNGR1
IFNGR2
IFNK
IFNL1
IFNL2
IFNL3
IFNLR1
IFNW1
IGF1
IGF1R
IGF2BP1
IGF2BP2
IGF2BP3
IGF2R
IGFBP3
IGFBP4
IK
IKBKB
IKBKE
IKBKG
IL10
IL10RA
IL10RB
IL11
IL11RA
IL12A
IL12B
IL12RB1
IL12RB2
IL13
IL13RA1
IL13RA2
IL15
IL15RA
IL16
IL17A
IL17B
IL17C
IL17D
IL17F
IL17RA
IL17RB
IL17RC
IL17RD
IL17REL
IL18
IL18BP
IL18R1
IL18RAP
IL19
IL1A
IL1B
IL1F10
IL1R1
IL1R2
IL1RAP
IL1RAPL1
IL1RAPL2
IL1RL1
IL1RL2
IL1RN
IL2
IL20
IL20RA
IL20RB
IL21
IL21R
IL22
IL22RA1
IL22RA2
IL23A
IL23R
IL24
IL25
IL26
IL27
IL27RA
IL2RA
IL2RB
IL2RG
IL3
IL31
IL31RA
IL32
IL33
IL34
IL36A
IL36B
IL36G
IL36RN
IL37
IL3RA
IL4
IL4I1
IL4R
IL5
IL5RA
IL6
IL6R
IL6ST
IL7
IL7R
IL9
IL9R
ILF3
INHA
INHBA
INHBB
INHBC
INHBE
INPP5D
INPPL1
INS
INSR
IQGAP1
IRAK1
IRAK2
IRAK3
IRAK4
IRF1
IRF3
IRF4
IRF5
IRF8
IRGM
ISG15
ITCH
ITGA1
ITGA4
ITGAL
ITGAM
ITGAX
ITGB1
ITGB2
ITGB4
ITGB7
ITIH3
ITIH4
ITK
ITPK1
JAK1
JAK2
JAK3
JPH4
JUN
JUNB
KARS
KAT2A
KAT2B
KCNA3
KCND2
KCND3
KCNJ10
KCNJ12
KCNK5
KDELR1
KDM6B
KHSRP
KIR2DL4
KIT
KITLG
KLF1
KLF2
KLF4
KLF5
KLRB1
KLRC1
KLRF1
KLRF2
KLRK1
KMT2B
KPNA1
KPNA6
KRAS
KRT18
KRT7
LACC1
LAG3
LAMA5
LAMP1
LAT
LBP
LCK
LCN2
LCP2
LDLRAP1
LEF1
LEFTY1
LEFTY2
LEP
LEPR
LGALS1
LGALS3
LGALS9
LGI3
LGR4
LIF
LIFR
LILRA2
LILRB1
LILRB2
LIMK2
LIN28B
LIPA
LIPG
LITAF
LMAN1
LMNA
LPAR1
LPAR3
LPL
LPP
LRG1
LRP1
LRP8
LRPAP1
LRRC19
LRRC32
LRRC4
LRRC70
LRRFIP2
LRRK2
LTA
LTB
LTB4R2
LTBP1
LTBR
LTF
LURAP1
LY9
LY96
LYN
MAF
MAFB
MALT1
MAML1
MAMLD1
MAOA
MAP2K2
MAP2K3
MAP2K4
MAP2K5
MAP2K6
MAP2K7
MAP3K1
MAP3K11
MAP3K5
MAP3K7
MAP3K8
MAPK1
MAPK14
MAPK3
MAPK7
MAPK8
MAPK8IP1
MAPK9
MAPKAPK2
MAPKAPK3
MAPT
MAVS
MBL2
MCAM
MCL1
MDK
MECOM
MEFV
MERTK
MET
MEX3C
MFAP5
MGAT5
MGP
MIF
MITF
MKI67
MME
MMP1
MMP13
MMP2
MMP3
MMP8
MMP9
MNAT1
MOG
MON1B
MPL
MPO
MR1
MRC1
MRPL17
MS4A2
MSLN
MSMP
MSN
MSR1
MST1R
MSTN
MT-CO2
MTDH
MTHFD2L
MTHFR
MTOR
MTUS1
MUC1
MUC5AC
MX1
MYC
MYD88
MYLK
MYO6
NAA35
NAMPT
NANOG
NCAM1
NCOA4
NCR1
NCR3
NCR3LG1
NCSTN
NDFIP1
NDN
NDP
NDRG2
NDUFA2
NDUFB6
NEUROG3
NFAM1
NFAT5
NFATC1
NFATC2
NFATC2IP
NFATC3
NFATC4
NFKB1
NFKB2
NFKBIA
NGF
NGFR
NHLH1
NKX2-1
NKX6-1
NLK
NLRC3
NLRC5
NLRP10
NLRP12
NLRP13
NLRP3
NLRP7
NLRP8
NLRX1
NMI
NOD1
NOD2
NODAL
NOG
NOS1
NOS2
NOTCH1
NOTCH2
NOX1
NOX4
NOX5
NPPB
NPTN
NQO1
NR1H2
NR1H3
NR1H4
NR1I2
NR1I3
NR2C2
NR2F2
NR3C1
NR3C2
NR4A1
NR4A3
NR5A2
NRG1
NRP1
NRP2
NT5C3A
NT5E
NTRK1
NUMBL
NUP98
OAS1
OCLN
OPRD1
OPRL1
OPRM1
OPTN
OR2H1
ORAI1
ORMDL3
OSM
OSMR
OTUB1
OTUD6B
OXT
OXTR
P2RX7
P2RY1
P2RY11
P2RY12
PADI2
PADI4
PAEP
PAFAH1B1
PAK1
PAK2
PANX1
PAPPA
PARK2
PARK7
PARP1
PBX1
PCSK5
PCSK6
PCSK9
PDCD1
PDCD1LG2
PDCD4
PDE4D
PDE7A
PDGFA
PDGFB
PDGFRA
PDX1
PDYN
PDZK1IP1
PECAM1
PELI1
PENK
PER1
PF4
PGF
PGGT1B
PGLYRP1
PGRMC1
PHEX
PHF11
PIBF1
PID1
PIK3CA
PIK3CB
PIK3CD
PIK3CG
PIK3R1
PIM1
PIM2
PIM3
PIN1
PKD2
PLA2G2D
PLA2G4C
PLA2G5
PLA2R1
PLAC8
PLAT
PLAU
PLCE1
PLD3
PLD4
PLEKHO1
PLG
PLK3
PLP2
PLTP
PML
POMC
POSTN
POU2F1
POU4F1
POU4F2
PPARA
PPARD
PPARG
PPBP
PPIA
PPM1B
PPM1D
PPM1F
PPP1R11
PPP2CA
PPP2R1A
PPP3CB
PPP5C
PREX1
PRF1
PRG2
PRKAA1
PRKACA
PRKCA
PRKCB
PRKCE
PRKCI
PRKCQ
PRKCZ
PRL
PRLR
PRMT5
PRNP
PROM1
PRR16
PRTN3
PSD
PSEN1
PSMC5
PTAFR
PTBP1
PTCHD1
PTGDR
PTGDR2
PTGDS
PTGER4
PTGES
PTGIS
PTGS1
PTGS2
PTK2
PTK6
PTN
PTP4A3
PTPN1
PTPN11
PTPN12
PTPN13
PTPN14
PTPN18
PTPN2
PTPN20A
PTPN22
PTPN23
PTPN4
PTPN5
PTPN6
PTPN7
PTPN9
PTPRC
PTPRD
PTPRE
PTPRK
PTPRN
PTPRZ1
PTS
PTX4
PUS7L
PXDN
PYCARD
RAB14
RAB27A
RAB40A
RAB40AL
RAB40B
RAB40C
RAB6B
RAC1
RAET1G
RAPGEF1
RARA
RARB
RARG
RARRES2
RASGRP1
RBM4
RCAN1
RDX
REG1A
REL
RELA
RELB
RETN
RFT1
RGCC
RHOA
RHOU
RICTOR
RIPK2
RLN2
RNASE9
RNASET2
RNF113A
RNF128
RNF41
ROBO4
ROCK1
RORA
RORC
RPL10
RPS27A
RPS3
RPS6
RPS6KA4
RPS6KA5
RQCD1
RSAD2
RTN4R
RUNX1
RUNX2
RXRA
RYR1
S100A12
S100A13
S100A4
S100A7
S100A8
S100A9
S100B
S1PR1
S1PR2
S1PR3
SAA1
SAA2
SAC3D1
SAFB
SARNP
SASH1
SASH3
SATB2
SCAMP5
SCG2
SCGB1A1
SCGB3A1
SCGB3A2
SCIMP
SCN9A
SCNN1A
SDC1
SDC4
SECTM1
SEH1L
SELE
SELL
SELP
SEMA7A
SENP3
SERPINA1
SERPINC1
SERPINE1
SESN2
SF3B1
SFRP2
SFRP5
SFTPA1
SFTPC
SFTPD
SGK1
SGK3
SH2B1
SH2B3
SH2D1A
SH2D1B
SHC1
SHH
SIGIRR
SIGLEC1
SIGLEC14
SIGLEC9
SIRPA
SIRT1
SIRT6
SKAP1
SKIL
SKP2
SLAMF1
SLAMF6
SLC11A1
SLC15A1
SLC22A5
SLC2A1
SLC3A2
SLC4A3
SLC4A5
SLC7A5
SLC8A1
SLC9A8
SLIT2
SLPI
SLURP1
SMAD3
SMAD7
SMARCA4
SMPD2
SNAI2
SNCA
SOCS1
SOCS2
SOCS3
SOCS4
SOCS5
SOCS6
SOCS7
SOD1
SOD2
SORT1
SOS1
SOX2
SPARC
SPATA2
SPDEF
SPHK2
SPI1
SPOCK3
SPON2
SPP1
SPPL2B
SPSB1
SPSB2
SPSB3
SPSB4
SQSTM1
SRC
SREBF1
SREBF2
SRF
SRGN
SRSF2
SST
STAM
STAM2
STAMBP
STAT1
STAT2
STAT3
STAT4
STAT5A
STAT5B
STAT6
STIM1
STK11
STK35
STUB1
STX1A
STX3
STX4
SUPV3L1
SYK
SYT11
TAB2
TAB3
TAC1
TACR1
TAF9
TAX1BP1
TBK1
TBX21
TBX5
TBXA2R
TCF7
TCIRG1
TEAD1
TEC
TEK
TENM1
TENM2
TERF2IP
TERT
TFPI
TFRC
TGFA
TGFB1
TGFB1I1
TGFB2
TGFB3
TGFBI
TGFBR1
TGFBR2
TGM2
THBD
THBS1
THEMIS
THNSL2
THPO
TIA1
TICAM1
TIGIT
TIMELESS
TIMP1
TIMP2
TIMP3
TIMP4
TIRAP
TLR1
TLR10
TLR2
TLR3
TLR4
TLR5
TLR6
TLR7
TLR8
TLR9
TM7SF3
TMBIM6
TMEM102
TMEM110
TMEM9
TMF1
TMIGD2
TNC
TNF
TNFAIP3
TNFRSF10A
TNFRSF11A
TNFRSF11B
TNFRSF12A
TNFRSF14
TNFRSF18
TNFRSF1A
TNFRSF1B
TNFRSF25
TNFRSF4
TNFRSF6B
TNFRSF8
TNFRSF9
TNFSF10
TNFSF11
TNFSF12
TNFSF13
TNFSF13B
TNFSF14
TNFSF15
TNFSF18
TNFSF4
TNFSF8
TNFSF9
TNIP1
TNIP3
TOMM20
TOP1
TOP2B
TOPORS
TOR3A
TP53
TRAF1
TRAF2
TRAF3
TRAF6
TREM1
TREM2
TRIB3
TRIL
TRIM21
TRIM44
TRIM5
TRIM50
TRIM6
TRPA1
TRPC6
TRPM4
TRPV4
TSC2
TSLP
TUFM
TULP4
TWIST1
TWIST2
TWSG1
TXK
TXLNA
TXN
TXNDC5
TYK2
TYMS
TYROBP
U2AFBP
UBA52
UBA6
UBAP1
UBASH3A
UBB
UBC
UBD
UBE2D2
UCP2
UNG
USF1
USP15
USP17L2
USP36
USP8
VAMP3
VAV1
VCAM1
VCP
VDR
VEGFA
VEGFC
VIM
VIMP
VIP
VPS26A
VSIG4
VTCN1
WHSC1
WISP1
WNT1
WNT10A
WNT10B
WNT11
WNT16
WNT2
WNT2B
WNT3
WNT3A
WNT4
WNT5A
WNT5B
WNT6
WNT7A
WNT7B
WNT8A
WNT8B
WNT9A
WNT9B
WSB1
WSB2
WWOX
XBP1
XCL1
XCL2
XDH
XIAP
XKR4
YWHAZ
YY1
ZAP70
ZBED3
ZBP1
ZC3H10
ZC3H12A
ZC3H15
ZCCHC6
ZEB1
ZEB2
ZFP36
ZMYM2
ZNF598
ZNF675
ZNF827
