# Supplementary material for: Investigation of CRS-associated cytokines in CAR-T therapy with meta-GNN and pathway crosstalk
Source: BMC Bioinformatics. 2022 Sep 13;23:373. doi: 10.1186/s12859-022-04917-2 (PMC9469618; doi:10.1186/s12859-022-04917-2)
Supplement: Supplementary file 2 — Additional file 2. Interactions between cytokines used in the study. [file 12859_2022_4917_MOESM2_ESM.xlsx]

## Sheet: Sheet1
#node1	node2	combined_score
IRAK4	TLR5	0.721
IRAK4	TRAF6	0.997
IRAK4	PUS7L	0.47
IRAK4	SIGIRR	0.505
IRAK4	TRAF3	0.749
IRAK4	MYD88	0.999
IRAK4	PPP2CA	0.651
IRAK4	TNF	0.583
IRAK4	CASP1	0.536
IRAK4	IKBKG	0.989
IRAK4	IRF3	0.657
IRAK4	IKBKB	0.922
IRAK4	IL10	0.591
IRAK4	IFNA17	0.416
TLR5	FPR1	0.425
TLR5	IKBKE	0.501
TLR5	AKT1	0.577
TLR5	FPR2	0.421
TLR5	ITGAM	0.668
TLR5	TRAF3	0.615
TLR5	CCL5	0.648
TLR5	IL22	0.447
TLR5	TNFAIP3	0.436
TLR5	CCL3	0.542
TLR5	BTK	0.451
TLR5	MRC1	0.504
TLR5	IKBKG	0.591
TLR5	CIITA	0.414
TLR5	IRF3	0.731
TLR5	FFAR2	0.424
TLR5	VEGFA	0.52
TLR5	ITGAX	0.682
TLR5	MYC	0.404
TLR5	CCL4	0.492
CD34	PECAM1	0.933
CD34	CXCR3	0.4
CD34	IL5RA	0.414
CD34	CXCR4	0.811
CD34	CD40LG	0.512
CD34	PBX1	0.424
CD34	MME	0.83
CD34	IL3RA	0.723
CD34	JUN	0.402
CD34	NOG	0.719
CD34	FAS	0.424
CD34	PGF	0.434
CD34	ALK	0.53
CD34	KLRC1	0.414
CD34	TLR4	0.483
CD34	CD274	0.442
CD34	MUC1	0.412
CD34	FLT3LG	0.712
CD34	IL2RA	0.413
CD34	BAK1	0.737
CD34	CR1	0.517
CD34	PTPN11	0.4
CD34	HLA-G	0.4
CD34	ABCB1	0.445
CD34	CD83	0.571
CD34	MET	0.481
CD34	MMP9	0.571
CD34	ANGPT2	0.507
CD34	MAP2K7	0.412
CD34	FCGR2B	0.562
CD34	IL6	0.727
CD34	INS	0.714
CD34	KRT7	0.67
CD34	CSF1	0.553
CD34	MKI67	0.578
CD34	AKT1	0.67
CD34	B2M	0.489
CD34	CD28	0.537
CD34	FOXP3	0.542
CD34	IL2RG	0.553
CD34	VIM	0.457
CD34	HLA-A	0.53
CD34	ITGAM	0.832
CD34	GATA2	0.657
CD34	TRIM5	0.424
CD34	CD163	0.6
CD34	TLR9	0.426
CD34	RUNX2	0.632
CD34	SPP1	0.587
CD34	VEGFC	0.523
CD34	CD86	0.658
CD34	GATA1	0.677
CD34	JAK2	0.592
CD34	CCL5	0.492
CD34	CD19	0.872
CD34	BMP2	0.531
CD34	KRT18	0.547
CD34	ADIPOQ	0.426
CD34	TNF	0.682
CD34	SDC1	0.56
CD34	CD209	0.426
CD34	MAPK8	0.41
CD34	KLF4	0.589
CD34	ADA	0.451
CD34	PROM1	0.938
CD34	STAT5A	0.592
CD34	HIF1A	0.491
CD34	BCL2	0.742
CD34	CSF2RA	0.441
CD34	TLR7	0.44
CD34	CD200	0.515
CD34	THBD	0.526
CD34	SOX2	0.676
CD34	MPL	0.669
CD34	CDKN1A	0.403
CD34	ITGAL	0.558
CD34	TEK	0.719
CD34	DPP4	0.481
CD34	CCL3	0.448
CD34	NCAM1	0.799
CD34	TFRC	0.706
CD34	DLL1	0.508
CD34	NKX2-1	0.41
CD34	MCL1	0.447
CD34	SLC2A1	0.473
CD34	PCSK5	0.489
CD34	NUP98	0.42
CD34	BDNF	0.409
CD34	CASP3	0.603
CD34	ESR1	0.499
CD34	NGF	0.447
CD34	ITGB1	0.881
CD34	IDO1	0.503
CD34	SRC	0.48
CD34	CEBPA	0.55
CD34	PTGS2	0.442
CD34	MTOR	0.418
CD34	MRC1	0.421
CD34	CRKL	0.768
CD34	CD48	0.629
CD34	FN1	0.729
CD34	HRAS	0.489
CD34	GATA3	0.439
CD34	PTPRC	0.925
CD34	CXCR2	0.408
CD34	HOXA9	0.565
CD34	CD1D	0.702
CD34	CD24	0.667
CD34	ITGA4	0.641
CD34	CXCL12	0.759
CD34	IL10	0.637
CD34	LCK	0.654
CD34	CLEC12A	0.452
CD34	CD44	0.883
CD34	CD1C	0.73
CD34	VEGFA	0.899
CD34	BCL6	0.44
CD34	CSF3R	0.553
CD34	CTNNB1	0.517
CD34	SELE	0.602
CD34	ITGAX	0.724
CD34	IL17A	0.472
CD34	PDGFB	0.453
CD34	CCR4	0.42
CD34	MYC	0.612
CD34	ARHGEF1	0.596
CD34	PRF1	0.441
CD34	CD40	0.587
CD34	FASLG	0.429
CD34	CD47	0.473
CD34	B3GAT1	0.556
DUOX1	TLR4	0.463
DUOX1	XDH	0.408
DUOX1	IL6	0.44
DUOX1	INS	0.444
DUOX1	AKT1	0.553
DUOX1	TNF	0.413
DUOX1	MAPK8	0.5
DUOX1	SOD2	0.502
DUOX1	SRC	0.447
DUOX1	TXN	0.498
DUOX1	VEGFA	0.404
PECAM1	VEGFC	0.689
PECAM1	CCL5	0.512
PECAM1	CCL3	0.428
PECAM1	NCAM1	0.606
PECAM1	CD177	0.964
PECAM1	CD24	0.607
PECAM1	VEGFA	0.902
PECAM1	MYC	0.519
IL36B	IRAK4	0.547
IL36B	IRAK3	0.412
IL36B	TLR4	0.655
IL36B	IL1B	0.591
IL36B	IL19	0.406
IL36B	CXCL8	0.56
IL36B	IL1F10	0.973
IL36B	MMP13	0.442
IL36B	MMP9	0.574
IL36B	IL6	0.746
IL36B	INS	0.427
IL36B	MMP3	0.566
IL36B	IL1RAPL2	0.575
IL36B	AKT1	0.417
IL36B	TLR6	0.568
IL36B	ICAM1	0.47
IL36B	TRAF6	0.636
IL36B	TLR10	0.579
IL36B	SIGIRR	0.462
IL36B	IRAK1	0.55
IL36B	MYD88	0.659
IL36B	TNF	0.669
IL36B	IGF1	0.416
IL36B	IL1RL2	0.972
IL36B	MAPK8	0.418
IL36B	IL1R1	0.726
IL36B	CASP1	0.44
IL36B	FOS	0.522
IL36B	VCAM1	0.408
IL36B	ADAMTS4	0.424
IL36B	NLRP3	0.43
IL36B	IL1RAP	0.706
IL36B	CASP3	0.403
IL36B	IL18	0.556
IL36B	PTGS2	0.626
IL36B	IL1A	0.687
IL36B	FN1	0.411
IL36B	TLR2	0.555
IL36B	CSF2	0.441
IL36B	IL33	0.466
IL36B	IL36RN	0.993
IL36B	IL10	0.529
IL36B	IL18RAP	0.48
IL36B	TIRAP	0.506
IL36B	IL1R2	0.43
IL36B	IL17A	0.619
IL36B	TNFSF11	0.44
IL36B	TLR3	0.499
IL36B	CRH	0.58
SPHK2	S1PR1	0.762
SPHK2	IL12A	0.9
SPHK2	MAPK3	0.89
SPHK2	TERT	0.477
SPHK2	IL12RB1	0.9
SPHK2	PRKCB	0.804
SPHK2	TYK2	0.903
SPHK2	HDAC1	0.518
SPHK2	AKT1	0.493
SPHK2	PRKCE	0.8
SPHK2	STAT4	0.9
SPHK2	F2RL1	0.716
SPHK2	S1PR3	0.808
SPHK2	JAK2	0.909
SPHK2	CCL5	0.483
SPHK2	DGKA	0.48
SPHK2	TRAF2	0.422
SPHK2	SMPD2	0.707
SPHK2	LYN	0.438
SPHK2	CDKN1A	0.455
SPHK2	BCL2L1	0.559
SPHK2	PDGFA	0.9
SPHK2	FYN	0.525
SPHK2	PTGS2	0.552
SPHK2	PRKCA	0.804
SPHK2	IL12RB2	0.9
SPHK2	S1PR2	0.831
SPHK2	ASAH1	0.962
SPHK2	ASAH2	0.977
CXCR3	TLR5	0.43
CXCR3	PECAM1	0.437
CXCR3	CXCR4	0.915
CXCR3	CXCL2	0.954
CXCR3	CNR2	0.919
CXCR3	HCAR2	0.904
CXCR3	ITGB2	0.426
CXCR3	GPER1	0.9
CXCR3	FPR1	0.906
CXCR3	KLRC1	0.483
CXCR3	TLR4	0.508
CXCR3	CD274	0.549
CXCR3	IL2RA	0.509
CXCR3	CCL15	0.727
CXCR3	IL12RB1	0.483
CXCR3	CCL16	0.928
CXCR3	CCL7	0.875
CXCR3	FLI1	0.431
CXCR3	IL6	0.66
CXCR3	AKT1	0.43
CXCR3	FPR2	0.907
CXCR3	FOXP3	0.728
CXCR3	TLR6	0.418
CXCR3	CD8A	0.419
CXCR3	IL2RG	0.466
CXCR3	ITGAM	0.679
CXCR3	IRF4	0.511
CXCR3	CCL26	0.738
CXCR3	LPAR3	0.9
CXCR3	STAT4	0.501
CXCR3	S1PR3	0.901
CXCR3	JAK2	0.698
CXCR3	CCL5	0.983
CXCR3	CD19	0.661
CXCR3	IL22	0.51
CXCR3	MYD88	0.442
CXCR3	CXCL1	0.958
CXCR3	TNF	0.713
CXCR3	SAA1	0.939
CXCR3	POMC	0.917
CXCR3	BDKRB2	0.902
CXCR3	CXCR6	0.932
CXCR3	LPAR1	0.904
CXCR3	TNFSF13B	0.458
CXCR3	IL1R1	0.416
CXCR3	TNFRSF9	0.416
CXCR3	CCL25	0.957
CXCR3	TLR7	0.519
CXCR3	CCL3	0.89
CXCR3	CCL3L3	0.725
CXCR3	NCAM1	0.572
CXCR3	CASR	0.902
CXCR3	PDYN	0.9
CXCR3	CCL8	0.825
CXCR3	IDO1	0.488
CXCR3	CCL18	0.784
CXCR3	ADCY7	0.907
CXCR3	JAK3	0.703
CXCR3	CCL4L1	0.945
CXCR3	CD48	0.406
CXCR3	GATA3	0.563
CXCR3	OPRM1	0.902
CXCR3	PTPRC	0.695
CXCR3	IL18R1	0.433
CXCR3	CCL14	0.402
CXCR3	ITGA4	0.528
CXCR3	CXCL12	0.972
CXCR3	MX1	0.432
CXCR3	IL10	0.809
CXCR3	CD44	0.609
CXCR3	S1PR2	0.907
CXCR3	VEGFA	0.472
CXCR3	TNFRSF4	0.528
CXCR3	ANXA1	0.907
CXCR3	BCL6	0.56
CXCR3	GPSM1	0.917
CXCR3	GPSM3	0.913
CXCR3	ITGAX	0.662
CXCR3	TIGIT	0.413
CXCR3	TNFSF11	0.57
CXCR3	MAP2K6	0.9
CXCR3	CCL24	0.781
CXCR3	EOMES	0.58
CXCR3	PRF1	0.733
CXCR3	CCL4	0.974
CXCR3	B3GAT1	0.441
CXCR3	MOG	0.408
SRSF2	HSPA8	0.919
SRSF2	RBM4	0.472
SRSF2	CEBPA	0.475
SRSF2	KHSRP	0.646
SRSF2	HRAS	0.522
SRSF2	SAFB	0.669
SRSF2	TIA1	0.503
SRSF2	MYC	0.404
SRSF2	ELAVL1	0.936
TGFA	SATB2	0.468
TGFA	FGFR1	0.713
TGFA	TGFBR2	0.403
TGFA	CXCL8	0.488
TGFA	MET	0.847
TGFA	ADAM17	0.733
TGFA	NRG1	0.429
TGFA	IL6	0.671
TGFA	INS	0.902
TGFA	AKT1	0.473
TGFA	TGFB2	0.491
TGFA	TNF	0.44
TGFA	IGF1	0.914
TGFA	CITED1	0.9
TGFA	TEK	0.65
TGFA	NTRK1	0.643
TGFA	AREG	0.978
TGFA	ESR1	0.945
TGFA	PDGFA	0.884
TGFA	SERPINA1	0.919
TGFA	HRAS	0.44
TGFA	INSR	0.603
TGFA	ELANE	0.401
TGFA	VEGFA	0.588
TGFA	PDGFB	0.879
TGFA	MYC	0.443
IL5RA	PIK3R1	0.905
IL5RA	TYK2	0.627
IL5RA	IFNE	0.6
IL5RA	IFNA5	0.6
IL5RA	IL22	0.6
IL5RA	LYN	0.926
IL5RA	IFNA13	0.6
IL5RA	HCK	0.403
IL5RA	IFNA4	0.619
IL5RA	IL10	0.702
IL5RA	IL31RA	0.568
CXCR4	TLR5	0.483
CXCR4	PECAM1	0.785
CXCR4	MME	0.402
CXCR4	HSPA8	0.583
CXCR4	CXCL2	0.956
CXCR4	PGF	0.457
CXCR4	PIK3R1	0.919
CXCR4	FPR1	0.912
CXCR4	PPIA	0.588
CXCR4	VAV1	0.961
CXCR4	SHC1	0.498
CXCR4	MUC1	0.593
CXCR4	CCL15	0.725
CXCR4	CCL16	0.925
CXCR4	NFATC4	0.459
CXCR4	AKT1	0.874
CXCR4	B2M	0.591
CXCR4	FPR2	0.913
CXCR4	TLR6	0.473
CXCR4	ITGAM	0.704
CXCR4	TRAF6	0.416
CXCR4	LPAR3	0.906
CXCR4	VEGFC	0.671
CXCR4	CCL5	0.983
CXCR4	CD19	0.677
CXCR4	MYD88	0.473
CXCR4	TNF	0.819
CXCR4	ITCH	0.978
CXCR4	PROM1	0.746
CXCR4	BDKRB2	0.902
CXCR4	CXCR6	0.913
CXCR4	HIF1A	0.711
CXCR4	LYN	0.467
CXCR4	CCL3	0.871
CXCR4	CCL3L3	0.749
CXCR4	NCAM1	0.561
CXCR4	CASR	0.929
CXCR4	PDYN	0.905
CXCR4	BDNF	0.671
CXCR4	RHOA	0.485
CXCR4	ESR1	0.473
CXCR4	IDO1	0.451
CXCR4	CCL18	0.785
CXCR4	BTK	0.722
CXCR4	SLIT2	0.936
CXCR4	PTPN6	0.941
CXCR4	JAK3	0.805
CXCR4	MRC1	0.433
CXCR4	CCL4L1	0.958
CXCR4	CD48	0.432
CXCR4	HRAS	0.469
CXCR4	OPRM1	0.913
CXCR4	PTPRC	0.99
CXCR4	ELANE	0.636
CXCR4	CCL14	0.437
CXCR4	CD24	0.607
CXCR4	IL10	0.646
CXCR4	CD44	0.835
CXCR4	S1PR2	0.927
CXCR4	VEGFA	0.879
CXCR4	GPSM1	0.9
CXCR4	ITGAX	0.569
CXCR4	MYC	0.549
CXCR4	CCL24	0.716
CXCR4	EOMES	0.621
CXCR4	PRF1	0.445
CXCR4	CCL4	0.97
CNTRL	FGFR1	0.54
CNTRL	CENPJ	0.945
CNTRL	OPTN	0.9
CNTRL	PPP1R11	0.416
CNTRL	PAFAH1B1	0.926
LRRC4	MAPK3	0.574
LRRC4	LRP8	0.48
LRRC4	CADM1	0.406
LEP	PECAM1	0.448
LEP	IL5RA	0.611
LEP	STK11	0.655
LEP	IL3RA	0.612
LEP	JUN	0.672
LEP	NR1H4	0.473
LEP	IFNGR1	0.661
LEP	PGF	0.471
LEP	RXRA	0.923
LEP	PTGES	0.507
LEP	TLR4	0.581
LEP	IL4R	0.671
LEP	SOCS3	0.989
LEP	IL20RB	0.6
LEP	IL2RA	0.66
LEP	NOS1	0.606
LEP	BACE1	0.42
LEP	IL12RB1	0.608
LEP	PTPN11	0.945
LEP	AR	0.437
LEP	HLA-G	0.447
LEP	GCG	0.989
LEP	CISH	0.539
LEP	FFAR3	0.565
LEP	TGFBR1	0.497
LEP	DRD2	0.575
LEP	PRKAA1	0.922
LEP	MMP9	0.707
LEP	PRLR	0.725
LEP	RDX	0.54
LEP	ANGPT2	0.64
LEP	LEPR	0.998
LEP	IL6	0.943
LEP	INS	0.976
LEP	AKT1	0.841
LEP	AGPAT2	0.501
LEP	ABCA1	0.449
LEP	ATG5	0.535
LEP	CD36	0.511
LEP	IL2RG	0.66
LEP	ITGAM	0.42
LEP	GATA2	0.57
LEP	SOCS1	0.4
LEP	MMP1	0.629
LEP	STAT1	0.539
LEP	RUNX2	0.713
LEP	SPP1	0.581
LEP	CSF2RB	0.607
LEP	VEGFC	0.592
LEP	ACP5	0.422
LEP	CDK8	0.9
LEP	SH2B1	0.562
LEP	STAT4	0.51
LEP	JAK2	0.984
LEP	CCL5	0.53
LEP	GHRL	0.973
LEP	RARRES2	0.681
LEP	HSPA5	0.617
LEP	CXCL1	0.476
LEP	BMP2	0.668
LEP	ADIPOQ	0.975
LEP	TNF	0.9
LEP	CIDEA	0.577
LEP	MAPK8	0.579
LEP	POMC	0.949
LEP	MAPT	0.534
LEP	HSD11B1	0.475
LEP	STAT5A	0.946
LEP	PTPN1	0.98
LEP	IL20RA	0.6
LEP	FOXO3	0.569
LEP	IFNLR1	0.6
LEP	VDR	0.42
LEP	LCN2	0.67
LEP	ACACB	0.413
LEP	CSF2RA	0.619
LEP	CASP1	0.596
LEP	NR4A3	0.451
LEP	MPL	0.645
LEP	SREBF1	0.818
LEP	DPP4	0.593
LEP	IL6R	0.73
LEP	IL13RA2	0.624
LEP	CCL3	0.405
LEP	GLP1R	0.741
LEP	IFNAR2	0.607
LEP	IL23R	0.66
LEP	PDYN	0.422
LEP	IL21R	0.605
LEP	FFAR4	0.468
LEP	NKX2-1	0.496
LEP	SLC2A1	0.709
LEP	IL13RA1	0.605
LEP	ELF3	0.405
LEP	BDNF	0.812
LEP	IL6ST	0.71
LEP	ESR1	0.768
LEP	NGF	0.476
LEP	CNTFR	0.742
LEP	SREBF2	0.449
LEP	SRC	0.494
LEP	CAV1	0.682
LEP	CEBPA	0.971
LEP	SERPINA1	0.627
LEP	PTGS2	0.743
LEP	MTOR	0.74
LEP	TNFRSF1B	0.429
LEP	IL11RA	0.604
LEP	FN1	0.443
LEP	GH1	0.905
LEP	FFAR2	0.569
LEP	PTPRC	0.415
LEP	FOXO1	0.731
LEP	A2M	0.472
LEP	CYP19A1	0.648
LEP	GDF2	0.484
LEP	SOCS2	0.428
LEP	AGT	0.717
LEP	IL33	0.542
LEP	TAC1	0.618
LEP	CXCL12	0.429
LEP	IL10	0.797
LEP	NOS2	0.602
LEP	VEGFA	0.867
LEP	IGFBP3	0.669
LEP	CNTF	0.94
LEP	EDN1	0.75
LEP	STAT2	0.505
LEP	CSF3R	0.7
LEP	SELE	0.497
LEP	CCL28	0.51
LEP	ITGAX	0.422
LEP	F3	0.615
LEP	GHR	0.773
LEP	IL17A	0.533
LEP	TNFSF11	0.59
LEP	MYC	0.593
LEP	PPARA	0.63
LEP	CRLF2	0.6
LEP	CD40	0.61
LEP	B3GAT1	0.419
TRPM4	SCN9A	0.459
TRPM4	KCNA3	0.434
TRPM4	STIM1	0.494
TRPM4	KCND3	0.456
TRPM4	TRPV4	0.773
TRPM4	CACNA1C	0.441
TRPM4	TRPA1	0.701
TRPM4	ORAI1	0.486
TRPM4	ENSG00000196689	0.745
TRPM4	TRPC6	0.759
TRPM4	KCND2	0.408
TRPM4	SCNN1A	0.792
CD40LG	TLR5	0.587
CD40LG	PECAM1	0.411
CD40LG	CXCR3	0.609
CD40LG	CXCR4	0.554
CD40LG	JUN	0.416
CD40LG	ITGB2	0.934
CD40LG	PIK3R1	0.92
CD40LG	TLR4	0.677
CD40LG	CD274	0.668
CD40LG	IL4R	0.44
CD40LG	FLT3LG	0.507
CD40LG	IL2RA	0.595
CD40LG	IL12RB1	0.462
CD40LG	CCL7	0.482
CD40LG	CD83	0.813
CD40LG	TNFRSF11A	0.924
CD40LG	ENTPD1	0.465
CD40LG	MMP9	0.522
CD40LG	IL6	0.741
CD40LG	INS	0.51
CD40LG	PDCD1LG2	0.561
CD40LG	AKT1	0.947
CD40LG	FOXP3	0.832
CD40LG	TLR6	0.592
CD40LG	CD8A	0.411
CD40LG	IL2RG	0.516
CD40LG	ITGAM	0.96
CD40LG	TRAF6	0.954
CD40LG	IRF4	0.557
CD40LG	ITK	0.518
CD40LG	STAT4	0.469
CD40LG	TRAF3	0.955
CD40LG	CCL5	0.818
CD40LG	CD19	0.764
CD40LG	IL22	0.467
CD40LG	MYD88	0.549
CD40LG	CXCL1	0.484
CD40LG	TNF	0.979
CD40LG	SDC1	0.571
CD40LG	MAPK8	0.947
CD40LG	LTB	0.936
CD40LG	TNFSF14	0.942
CD40LG	NFATC2	0.414
CD40LG	TNFSF13B	0.974
CD40LG	IL1R1	0.44
CD40LG	SYK	0.553
CD40LG	MAP2K4	0.906
CD40LG	TNFRSF9	0.673
CD40LG	CASP1	0.424
CD40LG	TLR7	0.714
CD40LG	THBD	0.504
CD40LG	LYN	0.43
CD40LG	CDKN1A	0.464
CD40LG	GLI2	0.407
CD40LG	CCL3	0.58
CD40LG	NCAM1	0.51
CD40LG	LILRB2	0.64
CD40LG	IDO1	0.727
CD40LG	BTK	0.595
CD40LG	MAP3K1	0.92
CD40LG	RELA	0.945
CD40LG	TNFRSF1B	0.951
CD40LG	JAK3	0.942
CD40LG	IKBKG	0.553
CD40LG	CCL4L1	0.447
CD40LG	TRAF1	0.964
CD40LG	LTA	0.948
CD40LG	GATA3	0.472
CD40LG	PTPRC	0.68
CD40LG	CD24	0.42
CD40LG	ITGA4	0.461
CD40LG	CXCL12	0.586
CD40LG	IL10	0.802
CD40LG	CD44	0.571
CD40LG	SH2D1A	0.535
CD40LG	VEGFA	0.556
CD40LG	TNFRSF4	0.738
CD40LG	BCL6	0.679
CD40LG	EDN1	0.407
CD40LG	MAPK9	0.921
CD40LG	ITGAX	0.689
CD40LG	TNFSF18	0.51
CD40LG	TNFSF11	0.924
CD40LG	CCL24	0.483
CD40LG	PRF1	0.698
CD40LG	CD40	0.999
CD40LG	CCL4	0.62
CD40LG	B3GAT1	0.4
CD40LG	MOG	0.418
SCGB3A2	SFTPA1	0.561
SCGB3A2	SFTPC	0.663
SCGB3A2	RNASET2	0.433
SCGB3A2	NKX2-1	0.721
SCGB3A2	PTGDR2	0.468
SCGB3A2	AGER	0.569
SCGB3A2	PHF11	0.469
DDX58	IRAK4	0.493
DDX58	TLR5	0.837
DDX58	OAS1	0.924
DDX58	NLRP12	0.412
DDX58	IKBKE	0.977
DDX58	CD274	0.411
DDX58	MAVS	0.999
DDX58	UBC	0.99
DDX58	NLRP7	0.401
DDX58	TYK2	0.54
DDX58	UBA52	0.9
DDX58	IL6	0.676
DDX58	TLR6	0.841
DDX58	ITGAM	0.42
DDX58	TRIM5	0.539
DDX58	TRAF6	0.965
DDX58	MEX3C	0.768
DDX58	TRAF3	0.98
DDX58	CCL5	0.65
DDX58	MYD88	0.752
DDX58	IFI35	0.811
DDX58	TNF	0.658
DDX58	ITCH	0.932
DDX58	MAPK8	0.446
DDX58	IFNA21	0.511
DDX58	IL1R1	0.535
DDX58	CASP1	0.845
DDX58	TLR7	0.875
DDX58	IFNA13	0.426
DDX58	IFNB1	0.919
DDX58	NLRX1	0.966
DDX58	ATG16L1	0.625
DDX58	MAP3K1	0.911
DDX58	IFNA4	0.416
DDX58	RELA	0.941
DDX58	IKBKG	0.967
DDX58	IFNA2	0.53
DDX58	CIITA	0.431
DDX58	DDX1	0.548
DDX58	IRF3	0.996
DDX58	IRGM	0.62
DDX58	PRKCA	0.434
DDX58	IKBKB	0.931
DDX58	DHX36	0.746
DDX58	IFNL3	0.544
DDX58	MX1	0.993
DDX58	IL10	0.558
DDX58	APOBEC3G	0.437
DDX58	UBE2D2	0.948
DDX58	TIRAP	0.512
DDX58	TIA1	0.508
DDX58	ITGAX	0.479
DDX58	RSAD2	0.949
DDX58	IFNA17	0.511
DDX58	DAPK1	0.431
CD80	TLR5	0.676
CD80	CD34	0.647
CD80	PECAM1	0.494
CD80	CXCR3	0.601
CD80	CXCR4	0.565
CD80	CD40LG	0.904
CD80	DDX58	0.439
CD80	CTLA4	0.999
CD80	IL3RA	0.699
CD80	IL12A	0.472
CD80	CXCL2	0.432
CD80	FAS	0.65
CD80	PTGES	0.445
CD80	ITGB2	0.949
CD80	PIK3R1	0.918
CD80	ITGB7	0.915
CD80	TLR4	0.78
CD80	CD274	0.942
CD80	HLA-DRA	0.933
CD80	PDCD1	0.874
CD80	VAV1	0.934
CD80	IL4R	0.596
CD80	HMGB1	0.454
CD80	MUC1	0.476
CD80	CLEC9A	0.452
CD80	IL7R	0.606
CD80	FLT3LG	0.568
CD80	CLEC7A	0.502
CD80	GRB2	0.926
CD80	CCL20	0.468
CD80	CXCL13	0.438
CD80	SOCS3	0.414
CD80	IL2RA	0.643
CD80	CCL11	0.481
CD80	IL12RB1	0.408
CD80	ARG1	0.543
CD80	PTPN11	0.944
CD80	HLA-G	0.533
CD80	CXCL8	0.682
CD80	CCL7	0.449
CD80	CD83	0.926
CD80	ENTPD1	0.557
CD80	IL21	0.462
CD80	CX3CR1	0.484
CD80	FCGR2B	0.739
CD80	IL6	0.816
CD80	INS	0.471
CD80	CSF1	0.546
CD80	PDCD1LG2	0.855
CD80	SLAMF1	0.585
CD80	AKT1	0.946
CD80	B2M	0.966
CD80	CD28	0.997
CD80	FOXP3	0.821
CD80	TLR6	0.694
CD80	CD8A	0.936
CD80	IL2RG	0.447
CD80	HLA-A	0.963
CD80	ITGAM	0.955
CD80	SOCS1	0.445
CD80	ICAM1	0.877
CD80	TRAF6	0.441
CD80	TLR10	0.681
CD80	IRF4	0.543
CD80	STAT1	0.551
CD80	CD163	0.668
CD80	IL15	0.695
CD80	IL32	0.483
CD80	TLR9	0.744
CD80	BTLA	0.627
CD80	CXCL10	0.698
CD80	CSF2RB	0.579
CD80	CCR2	0.617
CD80	ITK	0.929
CD80	CD86	0.976
CD80	CD14	0.48
CD80	CCR9	0.467
CD80	TNFRSF18	0.65
CD80	STAT4	0.479
CD80	IRAK1	0.409
CD80	HLA-DQB1	0.534
CD80	CCL5	0.657
CD80	TNFRSF14	0.555
CD80	CD19	0.789
CD80	DDIT3	0.475
CD80	IL22	0.4
CD80	MYD88	0.667
CD80	KIT	0.461
CD80	CXCL1	0.496
CD80	PPP2CA	0.9
CD80	TNF	0.853
CD80	SDC1	0.551
CD80	HLA-E	0.459
CD80	CD209	0.71
CD80	MAPK8	0.655
CD80	IFNA1	0.534
CD80	PTPN22	0.407
CD80	STAT5A	0.503
CD80	TNFSF13B	0.581
CD80	IL1R1	0.448
CD80	SYK	0.465
CD80	CCR1	0.58
CD80	TNFRSF9	0.684
CD80	GAB2	0.904
CD80	ICOS	0.565
CD80	CASP1	0.681
CD80	TLR7	0.835
CD80	CD200	0.447
CD80	ERBB2	0.42
CD80	THBD	0.475
CD80	VCAM1	0.625
CD80	LYN	0.925
CD80	ITGAL	0.964
CD80	IL6R	0.4
CD80	CCL3	0.678
CD80	NLRP3	0.453
CD80	NCAM1	0.639
CD80	TFRC	0.472
CD80	IL21R	0.401
CD80	GPR29	0.608
CD80	STAT5B	0.68
CD80	LILRB2	0.537
CD80	STAT6	0.488
CD80	BCL2L1	0.666
CD80	TNFRSF25	0.42
CD80	ITGA1	0.913
CD80	CXCL11	0.446
CD80	CCL8	0.442
CD80	RHOA	0.502
CD80	STAT3	0.955
CD80	IFNB1	0.514
CD80	NCR3	0.434
CD80	CD226	0.427
CD80	TLR8	0.713
CD80	ITGB1	0.947
CD80	IDO1	0.734
CD80	CCL18	0.475
CD80	IRF5	0.454
CD80	BTK	0.413
CD80	IL18	0.638
CD80	FYN	0.923
CD80	TNFRSF1B	0.481
CD80	MRC1	0.716
CD80	CSF1R	0.597
CD80	ZAP70	0.951
CD80	CIITA	0.531
CD80	CD48	0.59
CD80	C3AR1	0.4
CD80	IRF3	0.444
CD80	LTA	0.434
CD80	IRF8	0.524
CD80	IL9	0.448
CD80	PPP2R1A	0.9
CD80	GATA3	0.48
CD80	TMIGD2	0.559
CD80	FCGR2A	0.693
CD80	RAC1	0.906
CD80	PAK1	0.901
CD80	LGALS9	0.512
CD80	SIGLEC1	0.441
CD80	CCR5	0.706
CD80	PTPRC	0.833
CD80	CDC42	0.919
CD80	HLA-DRB1	0.943
CD80	CALR	0.42
CD80	NRP1	0.442
CD80	CSF2	0.916
CD80	SIRPA	0.497
CD80	CD1D	0.8
CD80	CCL19	0.601
CD80	GZMA	0.408
CD80	IL3	0.514
CD80	IL33	0.442
CD80	NCR1	0.443
CD80	CD24	0.478
CD80	ITGA4	0.944
CD80	CXCL12	0.445
CD80	IFNAR1	0.432
CD80	IL10	0.992
CD80	LCK	0.946
CD80	C5AR1	0.444
CD80	TNFSF4	0.718
CD80	CD44	0.69
CD80	CD1C	0.824
CD80	CXCL9	0.598
CD80	NOS2	0.447
CD80	VEGFA	0.537
CD80	TNFRSF4	0.717
CD80	BCL6	0.681
CD80	NOD2	0.472
CD80	CD200R1	0.508
CD80	VTCN1	0.677
CD80	CXCR5	0.58
CD80	LMNA	0.478
CD80	HAVCR2	0.635
CD80	REL	0.419
CD80	LAMP1	0.503
CD80	SELE	0.419
CD80	CD46	0.447
CD80	ITGAX	0.975
CD80	IL13	0.681
CD80	TNFSF18	0.497
CD80	IL17A	0.713
CD80	TIGIT	0.463
CD80	TNFSF11	0.457
CD80	MYC	0.555
CD80	TSLP	0.733
CD80	TLR3	0.686
CD80	PRF1	0.681
CD80	LILRB1	0.494
CD80	PAK2	0.9
CD80	CRLF2	0.402
CD80	CD40	0.96
CD80	FASLG	0.589
CD80	TLR1	0.722
CD80	CCL4	0.694
CD80	MOG	0.539
DBH	POMC	0.473
DBH	PDYN	0.444
DBH	BDNF	0.42
CTLA4	TLR5	0.568
CTLA4	CD34	0.551
CTLA4	PECAM1	0.503
CTLA4	CXCR3	0.703
CTLA4	CXCR4	0.651
CTLA4	CD40LG	0.913
CTLA4	S1PR1	0.44
CTLA4	IL3RA	0.55
CTLA4	JUN	0.511
CTLA4	FAS	0.761
CTLA4	ITGB2	0.944
CTLA4	ALK	0.432
CTLA4	PIK3R1	0.534
CTLA4	KLRC1	0.577
CTLA4	TLR4	0.676
CTLA4	CARD11	0.607
CTLA4	MBL2	0.485
CTLA4	CD274	0.951
CTLA4	PDCD1	0.904
CTLA4	VAV1	0.778
CTLA4	IL4R	0.541
CTLA4	CD276	0.798
CTLA4	HMGB1	0.422
CTLA4	MUC1	0.511
CTLA4	IL7R	0.804
CTLA4	FLT3LG	0.444
CTLA4	GRB2	0.692
CTLA4	CCL20	0.474
CTLA4	IL19	0.532
CTLA4	SOCS3	0.691
CTLA4	IL2RA	0.759
CTLA4	IL12RB1	0.544
CTLA4	ARG1	0.53
CTLA4	PTPN11	0.982
CTLA4	HLA-G	0.493
CTLA4	NFATC1	0.552
CTLA4	CXCL8	0.774
CTLA4	CISH	0.414
CTLA4	CD83	0.587
CTLA4	CD244	0.602
CTLA4	TYK2	0.404
CTLA4	ENTPD1	0.721
CTLA4	MMP9	0.416
CTLA4	SFTPD	0.489
CTLA4	MAP2K7	0.59
CTLA4	CX3CR1	0.439
CTLA4	FCGR2B	0.654
CTLA4	IL6	0.791
CTLA4	INS	0.571
CTLA4	CSF1	0.477
CTLA4	PDCD1LG2	0.86
CTLA4	MKI67	0.429
CTLA4	SLAMF1	0.544
CTLA4	AKT1	0.966
CTLA4	B2M	0.467
CTLA4	MSLN	0.537
CTLA4	CD28	0.93
CTLA4	DIABLO	0.441
CTLA4	FOXP3	0.997
CTLA4	TLR6	0.556
CTLA4	NCR3LG1	0.4
CTLA4	BCL10	0.555
CTLA4	CD8A	0.592
CTLA4	IL2RG	0.577
CTLA4	HLA-A	0.562
CTLA4	ITGAM	0.922
CTLA4	SOCS1	0.482
CTLA4	TRAF6	0.453
CTLA4	TLR10	0.554
CTLA4	IRF4	0.618
CTLA4	STAT1	0.63
CTLA4	CD163	0.445
CTLA4	TLR9	0.676
CTLA4	BTLA	0.752
CTLA4	CXCL10	0.639
CTLA4	KIR2DL4	0.429
CTLA4	B7RP1	0.862
CTLA4	ITK	0.669
CTLA4	CD86	0.999
CTLA4	CCR9	0.533
CTLA4	TNFRSF18	0.918
CTLA4	STAT4	0.681
CTLA4	SLAMF6	0.464
CTLA4	JAK2	0.645
CTLA4	HLA-DQB1	0.463
CTLA4	CCL5	0.603
CTLA4	TNFRSF14	0.651
CTLA4	CD19	0.805
CTLA4	DDIT3	0.411
CTLA4	IL22	0.637
CTLA4	MYD88	0.519
CTLA4	OTUB1	0.445
CTLA4	SMAD3	0.44
CTLA4	CXCL1	0.43
CTLA4	PPP2CA	0.904
CTLA4	TNF	0.804
CTLA4	SDC1	0.526
CTLA4	HLA-E	0.508
CTLA4	TCF7	0.406
CTLA4	MAF	0.717
CTLA4	CCR8	0.509
CTLA4	CD209	0.452
CTLA4	MAPK8	0.546
CTLA4	CXCR6	0.469
CTLA4	PTPN22	0.756
CTLA4	NFATC2	0.819
CTLA4	STAT5A	0.898
CTLA4	TNFSF13B	0.563
CTLA4	IL1R1	0.477
CTLA4	SYK	0.547
CTLA4	FOXO3	0.427
CTLA4	TNFAIP3	0.461
CTLA4	TNFRSF9	0.843
CTLA4	ICOS	0.791
CTLA4	LCN2	0.854
CTLA4	TLR7	0.647
CTLA4	CD200	0.474
CTLA4	FOS	0.408
CTLA4	LRRC32	0.526
CTLA4	LYN	0.956
CTLA4	SH2B3	0.41
CTLA4	RAPGEF1	0.451
CTLA4	ITGAL	0.967
CTLA4	DPP4	0.44
CTLA4	IL6R	0.528
CTLA4	CCL3	0.545
CTLA4	NLRP3	0.411
CTLA4	RASGRP1	0.463
CTLA4	NCAM1	0.706
CTLA4	IL23R	0.588
CTLA4	TFRC	0.533
CTLA4	IL21R	0.57
CTLA4	GPR29	0.677
CTLA4	LILRB2	0.444
CTLA4	XCL1	0.596
CTLA4	PCSK5	0.448
CTLA4	TNFRSF25	0.552
CTLA4	LAT	0.58
CTLA4	CXCL11	0.44
CTLA4	CASP8	0.441
CTLA4	PADI4	0.441
CTLA4	CASP3	0.473
CTLA4	NCR3	0.48
CTLA4	TLR8	0.6
CTLA4	ITGB1	0.943
CTLA4	IDO1	0.883
CTLA4	BCL2L11	0.526
CTLA4	SRC	0.567
CTLA4	IRF5	0.442
CTLA4	BTK	0.447
CTLA4	FYN	0.987
CTLA4	MTOR	0.558
CTLA4	RELA	0.441
CTLA4	TNFRSF1B	0.614
CTLA4	PTPN6	0.855
CTLA4	JAK3	0.519
CTLA4	MRC1	0.443
CTLA4	CIITA	0.432
CTLA4	CD48	0.51
CTLA4	FN1	0.44
CTLA4	TRAF1	0.514
CTLA4	UBASH3A	0.425
CTLA4	HRAS	0.511
CTLA4	PPP2R1A	0.938
CTLA4	GATA3	0.832
CTLA4	LGALS9	0.585
CTLA4	MALT1	0.526
CTLA4	PTPRC	0.79
CTLA4	HLA-DRB1	0.587
CTLA4	CBFB	0.9
CTLA4	CALR	0.405
CTLA4	IL18R1	0.455
CTLA4	PTPN2	0.448
CTLA4	FOXO1	0.668
CTLA4	CD1D	0.654
CTLA4	CCL19	0.523
CTLA4	RORC	0.588
CTLA4	IL33	0.473
CTLA4	CD24	0.474
CTLA4	ITGA4	0.973
CTLA4	CXCL12	0.511
CTLA4	CD6	0.429
CTLA4	IL10	0.925
CTLA4	LCK	0.989
CTLA4	CD44	0.732
CTLA4	CD1C	0.583
CTLA4	SH2D1A	0.449
CTLA4	CXCL9	0.592
CTLA4	VEGFA	0.63
CTLA4	TNFRSF4	0.907
CTLA4	BCL6	0.615
CTLA4	HHLA2	0.43
CTLA4	VTCN1	0.675
CTLA4	JAK1	0.477
CTLA4	HAVCR2	0.82
CTLA4	LAMP1	0.669
CTLA4	SELE	0.435
CTLA4	CD46	0.474
CTLA4	ITGAX	0.924
CTLA4	IL13	0.73
CTLA4	TNFSF18	0.529
CTLA4	IL17A	0.967
CTLA4	TIGIT	0.704
CTLA4	CLEC16A	0.45
CTLA4	TNFSF11	0.485
CTLA4	CCR4	0.409
CTLA4	MYC	0.495
CTLA4	TSLP	0.511
CTLA4	IL17F	0.595
CTLA4	IL17RA	0.424
CTLA4	EOMES	0.583
CTLA4	PRF1	0.813
CTLA4	LILRB1	0.486
CTLA4	CD40	0.842
CTLA4	FASLG	0.806
CTLA4	TLR1	0.575
CTLA4	CD47	0.459
CTLA4	CCL4	0.581
CTLA4	B3GAT1	0.735
CTLA4	MOG	0.656
ASB15	ASB2	0.922
ASB15	SPSB2	0.9
ASB15	UBC	0.916
ASB15	CISH	0.947
ASB15	ASB11	0.921
ASB15	SPSB3	0.9
ASB15	ASB14	0.913
ASB15	ITCH	0.907
ASB15	WSB2	0.903
ASB15	SOCS2	0.9
TGFB1I1	NCOA4	0.584
TGFB1I1	TMF1	0.4
TGFB1I1	RHOA	0.799
TGFB1I1	CDC42	0.705
TGFB1I1	MYC	0.551
S1PR1	PECAM1	0.407
S1PR1	CXCR3	0.943
S1PR1	CXCR4	0.961
S1PR1	CXCL2	0.905
S1PR1	CNR2	0.908
S1PR1	HCAR2	0.9
S1PR1	PIK3R1	0.903
S1PR1	GPER1	0.945
S1PR1	FPR1	0.907
S1PR1	SHC1	0.906
S1PR1	IL7R	0.413
S1PR1	GRB2	0.902
S1PR1	CCL20	0.921
S1PR1	OPRL1	0.913
S1PR1	CXCL8	0.923
S1PR1	CCL16	0.902
S1PR1	DRD2	0.902
S1PR1	P2RY12	0.926
S1PR1	CX3CR1	0.925
S1PR1	IL6	0.441
S1PR1	AKT1	0.979
S1PR1	FPR2	0.9
S1PR1	CD28	0.401
S1PR1	ADORA3	0.908
S1PR1	FOXP3	0.477
S1PR1	SOS1	0.906
S1PR1	LTB4R2	0.455
S1PR1	AGTR2	0.905
S1PR1	CXCL10	0.922
S1PR1	LPAR3	0.907
S1PR1	CCR9	0.939
S1PR1	S1PR3	0.906
S1PR1	CCL5	0.922
S1PR1	CXCL1	0.91
S1PR1	TNF	0.403
S1PR1	SAA1	0.9
S1PR1	CCR8	0.922
S1PR1	POMC	0.901
S1PR1	BDKRB2	0.922
S1PR1	CXCR6	0.939
S1PR1	LPAR1	0.909
S1PR1	CCL25	0.926
S1PR1	LYN	0.922
S1PR1	HCK	0.908
S1PR1	CASR	0.903
S1PR1	PDYN	0.902
S1PR1	CXCL11	0.907
S1PR1	RHOA	0.933
S1PR1	SRC	0.945
S1PR1	CAV1	0.531
S1PR1	FYN	0.925
S1PR1	PTGS2	0.532
S1PR1	ADCY7	0.9
S1PR1	CCL4L1	0.9
S1PR1	F2R	0.516
S1PR1	FGR	0.912
S1PR1	OPRM1	0.906
S1PR1	RAC1	0.913
S1PR1	CCR10	0.917
S1PR1	PTPRC	0.431
S1PR1	CXCR2	0.912
S1PR1	FOXO1	0.455
S1PR1	CCL19	0.942
S1PR1	AGT	0.904
S1PR1	PTGDR2	0.901
S1PR1	HRH1	0.434
S1PR1	CXCL12	0.942
S1PR1	LCK	0.952
S1PR1	C5AR1	0.904
S1PR1	CD44	0.416
S1PR1	S1PR2	0.939
S1PR1	CXCL9	0.918
S1PR1	VEGFA	0.514
S1PR1	ANXA1	0.904
S1PR1	GPSM1	0.9
S1PR1	GPSM3	0.903
S1PR1	CCL28	0.9
S1PR1	PDGFB	0.919
S1PR1	CCR4	0.907
S1PR1	PENK	0.904
S1PR1	CCL4	0.914
TBXA2R	PIK3R1	0.904
TBXA2R	GNB2L1	0.427
TBXA2R	HTR2A	0.917
TBXA2R	FPR2	0.911
TBXA2R	LTB4R2	0.938
TBXA2R	LPAR3	0.907
TBXA2R	BDKRB2	0.914
TBXA2R	CASR	0.901
TBXA2R	RHOA	0.546
TBXA2R	PRKCA	0.939
TBXA2R	FFAR2	0.908
UNG	CD40LG	0.44
UNG	PARP1	0.421
UNG	PPIA	0.412
UNG	PPM1D	0.59
UNG	RPS3	0.53
UNG	IL6	0.42
UNG	TP53	0.52
UNG	TYMS	0.92
UNG	SIRT6	0.414
UNG	KARS	0.435
UNG	TOP1	0.684
UNG	APOBEC3G	0.692
UNG	MYC	0.461
UNG	TOP2B	0.462
STK11	SGK1	0.419
STK11	ALK	0.678
STK11	PIK3R1	0.435
STK11	CD274	0.593
STK11	NR4A1	0.45
STK11	SPDEF	0.421
STK11	PTPN11	0.445
STK11	GCG	0.4
STK11	PRKAA1	0.961
STK11	MAP2K7	0.443
STK11	IL6	0.593
STK11	YWHAZ	0.863
STK11	INS	0.662
STK11	PIK3CG	0.409
STK11	AKT1	0.534
STK11	HSP90AA1	0.959
STK11	ATG5	0.44
STK11	FOXO4	0.919
STK11	ADIPOQ	0.557
STK11	AKT1S1	0.495
STK11	MAPK8	0.413
STK11	SIRT6	0.476
STK11	FOXO3	0.957
STK11	HIF1A	0.411
STK11	CDKN1A	0.746
STK11	SREBF1	0.723
STK11	SLC2A1	0.485
STK11	GNAS	0.557
STK11	RHOA	0.489
STK11	ESR1	0.965
STK11	SRC	0.458
STK11	CAV1	0.482
STK11	FYN	0.424
STK11	PTGS2	0.569
STK11	MTOR	0.78
STK11	HRAS	0.782
STK11	CDC42	0.501
STK11	FOXO1	0.901
STK11	SMARCA4	0.666
STK11	LCK	0.485
STK11	RPS6	0.501
STK11	VEGFA	0.724
STK11	CTNNB1	0.554
STK11	MYC	0.753
GLMN	ASB15	0.9
GLMN	ASB2	0.9
GLMN	ASB18	0.9
GLMN	SPSB2	0.9
GLMN	ASB10	0.9
GLMN	UBC	0.9
GLMN	UBA52	0.9
GLMN	ASB11	0.9
GLMN	MEX3C	0.902
GLMN	ASB14	0.9
GLMN	ITCH	0.9
GLMN	TEK	0.422
GLMN	IKBKG	0.471
GLMN	SLC15A1	0.645
GLMN	UBE2D2	0.907
GLMN	ASB9	0.903
ASB5	ASB15	0.933
ASB5	GLMN	0.9
ASB5	TRIM50	0.906
ASB5	ASB2	0.926
ASB5	ASB18	0.915
ASB5	SPSB2	0.9
ASB5	ASB10	0.931
ASB5	UBC	0.916
ASB5	SOCS3	0.903
ASB5	CISH	0.933
ASB5	ASB7	0.927
ASB5	UBA52	0.925
ASB5	ASB11	0.906
ASB5	SPSB3	0.9
ASB5	PTPRD	0.407
ASB5	SPSB4	0.906
ASB5	SOCS1	0.901
ASB5	PARK2	0.905
ASB5	MEX3C	0.9
ASB5	ASB14	0.92
ASB5	ITCH	0.905
ASB5	ASB13	0.908
ASB5	SPSB1	0.907
ASB5	ASB4	0.938
ASB5	UBA6	0.906
ASB5	WSB2	0.904
ASB5	ASB8	0.929
ASB5	SOCS5	0.909
ASB5	UBB	0.916
ASB5	ASB12	0.924
ASB5	SOCS2	0.908
ASB5	SOCS6	0.914
ASB5	TULP4	0.9
ASB5	UBE2D2	0.905
ASB5	RNF41	0.906
ASB5	ASB9	0.907
PBX1	RXRA	0.924
PBX1	CD19	0.42
PBX1	MAMLD1	0.9
PBX1	CEBPA	0.602
PBX1	MYC	0.427
MME	PECAM1	0.602
MME	MUC1	0.517
MME	ITGAM	0.556
MME	ADM	0.65
MME	CD19	0.87
MME	PROM1	0.527
MME	MUC5AC	0.641
MME	CD200	0.466
MME	LYN	0.495
MME	NCAM1	0.737
MME	PDYN	0.472
MME	IDO1	0.547
MME	ELANE	0.561
MME	CD24	0.669
MME	ITGAX	0.574
MME	MYC	0.581
MME	B3GAT1	0.572
IL3RA	CXCR3	0.438
IL3RA	IL5RA	0.924
IL3RA	CXCR4	0.463
IL3RA	CD40LG	0.451
IL3RA	MME	0.576
IL3RA	FAS	0.464
IL3RA	IFNA14	0.6
IL3RA	PIK3R1	0.9
IL3RA	TLR4	0.468
IL3RA	CD274	0.468
IL3RA	IL4R	0.438
IL3RA	SHC1	0.902
IL3RA	CLEC9A	0.502
IL3RA	FLT3LG	0.48
IL3RA	GRB2	0.929
IL3RA	IL19	0.618
IL3RA	IL2RA	0.938
IL3RA	IFNA6	0.6
IL3RA	PTPN11	0.922
IL3RA	IL24	0.627
IL3RA	CISH	0.449
IL3RA	CD83	0.692
IL3RA	TYK2	0.655
IL3RA	FCGR2B	0.546
IL3RA	IL6	0.796
IL3RA	YWHAZ	0.9
IL3RA	IFNE	0.606
IL3RA	IFNA5	0.6
IL3RA	FOXP3	0.54
IL3RA	SOS1	0.901
IL3RA	IL2RG	0.933
IL3RA	ITGAM	0.738
IL3RA	IFNL2	0.645
IL3RA	CD163	0.499
IL3RA	TLR9	0.6
IL3RA	CSF2RB	0.982
IL3RA	CD86	0.701
IL3RA	IL20	0.603
IL3RA	JAK2	0.96
IL3RA	CD19	0.808
IL3RA	IL22	0.646
IL3RA	TNF	0.536
IL3RA	SDC1	0.412
IL3RA	IFNA21	0.749
IL3RA	IFNA8	0.6
IL3RA	STAT5A	0.961
IL3RA	GAB2	0.927
IL3RA	CSF2RA	0.922
IL3RA	TLR7	0.59
IL3RA	THBD	0.675
IL3RA	MPL	0.429
IL3RA	IFNA10	0.612
IL3RA	IFNA13	0.627
IL3RA	NCAM1	0.801
IL3RA	TFRC	0.412
IL3RA	GPR29	0.45
IL3RA	IFNA16	0.6
IL3RA	IFNW1	0.6
IL3RA	IFNB1	0.726
IL3RA	PDGFA	0.6
IL3RA	IDO1	0.441
IL3RA	IFNA4	0.607
IL3RA	PTPN6	0.907
IL3RA	JAK3	0.921
IL3RA	IFNA2	0.744
IL3RA	HRAS	0.912
IL3RA	PTPRC	0.694
IL3RA	CD1D	0.654
IL3RA	PTGDR2	0.549
IL3RA	IFNL3	0.65
IL3RA	INPP5D	0.924
IL3RA	MX1	0.412
IL3RA	PIK3CD	0.901
IL3RA	IL10	0.807
IL3RA	CLEC12A	0.668
IL3RA	CD44	0.455
IL3RA	CD1C	0.796
IL3RA	CNTF	0.6
IL3RA	JAK1	0.953
IL3RA	CSF3R	0.445
IL3RA	ITGAX	0.835
IL3RA	IL17A	0.426
IL3RA	PDGFB	0.66
IL3RA	TSLP	0.745
IL3RA	IFNA17	0.745
IL3RA	ARHGEF1	0.515
IL3RA	CRLF2	0.462
IL3RA	CD40	0.588
IL3RA	TLR1	0.435
IL3RA	CD47	0.52
IL3RA	IFNL1	0.733
IL3RA	B3GAT1	0.446
HSPA8	VAV1	0.478
HSPA8	UBC	0.946
HSPA8	ABCB1	0.583
HSPA8	AKT1	0.597
HSPA8	HIF1A	0.559
HSPA8	SOD2	0.445
HSPA8	FZD4	0.902
HSPA8	MYC	0.478
JUN	IRAK4	0.449
JUN	TLR5	0.536
JUN	CXCR4	0.446
JUN	DDX58	0.443
JUN	HSPA8	0.447
JUN	CXCL2	0.88
JUN	ALK	0.418
JUN	TLR4	0.796
JUN	CD274	0.555
JUN	VAV1	0.62
JUN	CASP4	0.417
JUN	NR4A1	0.607
JUN	SHC1	0.513
JUN	MUC1	0.699
JUN	FGFR1	0.404
JUN	GRB2	0.555
JUN	HDAC9	0.714
JUN	LPP	0.451
JUN	DACH1	0.703
JUN	UBC	0.61
JUN	NOS1	0.582
JUN	AR	0.736
JUN	NFATC1	0.962
JUN	GNB2L1	0.675
JUN	CISH	0.439
JUN	TGFBR1	0.473
JUN	ABCB1	0.415
JUN	MMP9	0.893
JUN	MAP2K7	0.94
JUN	MAFB	0.966
JUN	HDAC1	0.973
JUN	NRG1	0.606
JUN	IL6	0.984
JUN	INS	0.834
JUN	NFATC4	0.588
JUN	CEBPD	0.47
JUN	AKT1	0.913
JUN	B2M	0.925
JUN	DIABLO	0.459
JUN	FOXP3	0.942
JUN	TLR6	0.53
JUN	CD8A	0.918
JUN	HLA-A	0.916
JUN	ITGAM	0.44
JUN	BAG1	0.943
JUN	TRAF6	0.689
JUN	IRF4	0.94
JUN	NOX1	0.403
JUN	STIM1	0.435
JUN	NFAT5	0.767
JUN	RUNX2	0.65
JUN	SPP1	0.681
JUN	LPAR3	0.909
JUN	ACP5	0.44
JUN	MDK	0.492
JUN	CDK8	0.43
JUN	STAT4	0.975
JUN	TAX1BP1	0.507
JUN	PPP3CB	0.449
JUN	GATA1	0.549
JUN	PLK3	0.559
JUN	JAK2	0.59
JUN	TRAF3	0.518
JUN	CCL5	0.897
JUN	DDIT3	0.865
JUN	MYD88	0.643
JUN	CXCL1	0.885
JUN	BMP2	0.466
JUN	PLAU	0.473
JUN	CCND3	0.406
JUN	ADIPOQ	0.474
JUN	TNF	0.986
JUN	ITCH	0.663
JUN	MAPK8	0.999
JUN	KLF4	0.498
JUN	SNAI2	0.964
JUN	NFATC2	0.997
JUN	LPAR1	0.928
JUN	PTPN1	0.44
JUN	IL1R1	0.477
JUN	ERN1	0.553
JUN	SYK	0.949
JUN	FOXO3	0.685
JUN	TNFAIP3	0.419
JUN	HIF1A	0.97
JUN	MAP2K4	0.869
JUN	CYBB	0.428
JUN	VDR	0.626
JUN	CASP1	0.501
JUN	TLR7	0.55
JUN	LYN	0.944
JUN	CDKN1A	0.981
JUN	SOD2	0.714
JUN	NOX5	0.445
JUN	NR1H3	0.926
JUN	NTRK1	0.493
JUN	BDNF	0.735
JUN	RHOA	0.813
JUN	IFNB1	0.946
JUN	ESR1	0.979
JUN	HSPA1B	0.406
JUN	BCL2L11	0.826
JUN	SRC	0.97
JUN	CEBPA	0.982
JUN	BTK	0.94
JUN	MAP3K1	0.89
JUN	RELA	0.98
JUN	TNFRSF1B	0.42
JUN	JAK3	0.424
JUN	CD177	0.423
JUN	IKBKG	0.464
JUN	IRF3	0.993
JUN	TRAF1	0.45
JUN	ZFP36	0.564
JUN	HRAS	0.812
JUN	GATA3	0.95
JUN	PRKCA	0.513
JUN	IKBKB	0.725
JUN	CDC42	0.7
JUN	IL18R1	0.92
JUN	FOXO1	0.562
JUN	ELANE	0.422
JUN	CYP19A1	0.42
JUN	SMARCA4	0.954
JUN	TXN	0.557
JUN	RPL10	0.548
JUN	IL36RN	0.4
JUN	CXCL12	0.4
JUN	IL10	0.76
JUN	CD44	0.714
JUN	RPS6	0.428
JUN	VEGFA	0.983
JUN	BCL6	0.767
JUN	EDN1	0.955
JUN	TEAD1	0.573
JUN	RPS6KA5	0.49
JUN	TNFSF15	0.492
JUN	MAPK9	0.999
JUN	KLF5	0.773
JUN	TNFSF11	0.582
JUN	MYC	0.992
JUN	MAP2K6	0.65
JUN	PPARA	0.938
JUN	CD40	0.487
JUN	CCL4	0.932
SFTPC	PECAM1	0.426
SFTPC	SFTPA1	0.992
SFTPC	MBL2	0.561
SFTPC	SFTPD	0.985
SFTPC	AGTR2	0.566
SFTPC	CSF2RB	0.928
SFTPC	MUC5AC	0.444
SFTPC	CSF2RA	0.937
SFTPC	NKX2-1	0.843
SFTPC	PTPRC	0.477
SFTPC	AGER	0.432
IL12A	IL5RA	0.639
IL12A	IL3RA	0.606
IL12A	IFNGR1	0.631
IL12A	IL4R	0.623
IL12A	IL7R	0.605
IL12A	IL20RB	0.6
IL12A	IL2RA	0.69
IL12A	IL12RB1	0.95
IL12A	CXCL8	0.469
IL12A	NFKB2	0.9
IL12A	TYK2	0.923
IL12A	PRLR	0.6
IL12A	LEPR	0.676
IL12A	IL6	0.528
IL12A	CD28	0.547
IL12A	FOXP3	0.453
IL12A	IL2RG	0.6
IL12A	SOCS1	0.906
IL12A	STAT1	0.951
IL12A	CSF2RB	0.6
IL12A	CD86	0.438
IL12A	STAT4	0.92
IL12A	JAK2	0.906
IL12A	TNF	0.625
IL12A	F11R	0.416
IL12A	STAT5A	0.904
IL12A	IL20RA	0.635
IL12A	IFNLR1	0.6
IL12A	CSF2RA	0.6
IL12A	MPL	0.607
IL12A	IL6R	0.684
IL12A	IL13RA2	0.6
IL12A	IFNAR2	0.6
IL12A	IL23R	0.778
IL12A	IL21R	0.61
IL12A	IL13RA1	0.631
IL12A	IL6ST	0.903
IL12A	CNTFR	0.609
IL12A	IL11RA	0.6
IL12A	IL10	0.968
IL12A	LCK	0.9
IL12A	IL27	0.535
IL12A	NOS2	0.925
IL12A	JAK1	0.904
IL12A	CSF3R	0.683
IL12A	ITGAX	0.43
IL12A	IL13	0.932
IL12A	GHR	0.6
IL12A	IL17A	0.533
IL12A	IL17F	0.438
IL12A	IL17RA	0.426
IL12A	CRLF2	0.6
TOMM20	PARK7	0.524
TOMM20	ATG5	0.629
TOMM20	PARK2	0.692
TOMM20	FLOT1	0.451
TOMM20	HSPD1	0.959
TOMM20	SOD2	0.61
TOMM20	SQSTM1	0.638
TOMM20	MYC	0.429
ROBO4	PECAM1	0.451
ROBO4	ECSCR	0.645
ROBO4	JUN	0.416
ROBO4	TEK	0.627
ROBO4	SLIT2	0.951
ROBO4	FN1	0.645
ROBO4	VEGFA	0.487
NR1H4	NDRG2	0.442
NR1H4	AKT1	0.447
NR1H4	FFAR2	0.412
NR1H4	S1PR2	0.429
SORT1	HSPA8	0.907
SORT1	JUN	0.498
SORT1	FTH1	0.9
SORT1	BACE1	0.825
SORT1	NDN	0.933
SORT1	ADAM17	0.917
SORT1	INS	0.456
SORT1	AKT1	0.4
SORT1	TP53	0.906
SORT1	NCSTN	0.915
SORT1	ABCA1	0.4
SORT1	APOA4	0.404
SORT1	TRAF6	0.914
SORT1	LPL	0.806
SORT1	VPS26A	0.801
SORT1	EGFR	0.579
SORT1	TXNDC5	0.903
SORT1	MAPK8	0.926
SORT1	IGF2R	0.968
SORT1	SMPD2	0.922
SORT1	TFRC	0.927
SORT1	NTRK1	0.819
SORT1	BDNF	0.979
SORT1	FTL	0.9
SORT1	NGF	0.981
SORT1	CEBPA	0.864
SORT1	PSEN1	0.928
SORT1	PCSK9	0.843
SORT1	TNFRSF4	0.461
SORT1	MAPK9	0.911
SORT1	APP	0.75
BTNL3	SPSB3	0.412
CXCL2	TLR5	0.577
CXCL2	FPR1	0.931
CXCL2	CCL15	0.448
CXCL2	CCL16	0.935
CXCL2	AKT1	0.412
CXCL2	FPR2	0.931
CXCL2	ITGAM	0.643
CXCL2	IL32	0.454
CXCL2	CCL5	0.981
CXCL2	IL22	0.417
CXCL2	BDKRB2	0.902
CXCL2	TNFAIP3	0.652
CXCL2	CASP1	0.51
CXCL2	SOD2	0.421
CXCL2	CCL3	0.851
CXCL2	CCL3L3	0.548
CXCL2	PDYN	0.9
CXCL2	CCL23	0.542
CXCL2	CCL18	0.489
CXCL2	CCL4L1	0.938
CXCL2	ZFP36	0.432
CXCL2	ELANE	0.409
CXCL2	CCL14	0.438
CXCL2	S1PR2	0.909
CXCL2	VEGFA	0.537
CXCL2	ITGAX	0.495
CXCL2	CCL4	0.978
NOG	CXCR4	0.443
NOG	GDF10	0.432
NOG	ID3	0.4
NOG	TGFBR1	0.465
NOG	LEFTY2	0.502
NOG	BMP8B	0.773
NOG	INS	0.488
NOG	IL2RG	0.541
NOG	TGFB2	0.468
NOG	RUNX2	0.647
NOG	GDF5	0.94
NOG	SPP1	0.44
NOG	GREM1	0.73
NOG	BMP2	0.995
NOG	PAEP	0.54
NOG	KLF4	0.471
NOG	PROM1	0.433
NOG	FOXO3	0.462
NOG	BMP5	0.968
NOG	NCAM1	0.469
NOG	NKX2-1	0.431
NOG	BDNF	0.563
NOG	RHOA	0.504
NOG	GDF3	0.47
NOG	FN1	0.445
NOG	PTPRC	0.48
NOG	WNT2B	0.485
NOG	GDF2	0.683
NOG	BMP7	0.997
NOG	ACVR1B	0.51
NOG	VEGFA	0.477
NOG	CTNNB1	0.47
NOG	TNFSF11	0.426
NOG	MYC	0.441
NOG	CD47	0.637
NANOG	CD34	0.685
NANOG	PECAM1	0.612
NANOG	CXCR4	0.611
NANOG	PBX1	0.957
NANOG	JUN	0.618
NANOG	NOG	0.564
NANOG	PRNP	0.448
NANOG	YY1	0.434
NANOG	MAPK3	0.778
NANOG	SATB2	0.62
NANOG	TBX5	0.501
NANOG	TERT	0.629
NANOG	ABCB5	0.44
NANOG	GRB2	0.533
NANOG	SOCS3	0.542
NANOG	WNT5A	0.42
NANOG	AR	0.65
NANOG	ABCB1	0.446
NANOG	MET	0.416
NANOG	LEFTY2	0.669
NANOG	CTCFL	0.458
NANOG	CDK6	0.597
NANOG	MAP2K7	0.424
NANOG	GSK3B	0.635
NANOG	LEPR	0.465
NANOG	HDAC1	0.56
NANOG	NOTCH1	0.802
NANOG	IL6	0.443
NANOG	INS	0.593
NANOG	MKI67	0.415
NANOG	AKT1	0.585
NANOG	TP53	0.874
NANOG	VIM	0.471
NANOG	DNMT1	0.761
NANOG	GATA2	0.49
NANOG	AICDA	0.58
NANOG	NR2F2	0.415
NANOG	ICAM1	0.532
NANOG	GJA1	0.43
NANOG	WNT1	0.452
NANOG	GFER	0.468
NANOG	NT5E	0.665
NANOG	PRKCE	0.4
NANOG	RUNX2	0.551
NANOG	IGF2BP1	0.448
NANOG	SPP1	0.435
NANOG	GATA1	0.424
NANOG	KIT	0.683
NANOG	SMAD3	0.429
NANOG	BMP2	0.496
NANOG	KRT18	0.54
NANOG	IGF1	0.449
NANOG	EGFR	0.481
NANOG	KLF2	0.755
NANOG	KLF4	0.996
NANOG	LIN28B	0.598
NANOG	SNAI2	0.805
NANOG	PROM1	0.88
NANOG	FSCN1	0.437
NANOG	LIFR	0.456
NANOG	MCAM	0.53
NANOG	EP300	0.647
NANOG	BMP4	0.732
NANOG	KRAS	0.424
NANOG	ERBB2	0.422
NANOG	SOX2	0.997
NANOG	WHSC1	0.643
NANOG	CDKN1A	0.44
NANOG	TWIST1	0.534
NANOG	NODAL	0.613
NANOG	GLI2	0.674
NANOG	WNT3A	0.572
NANOG	NCAM1	0.464
NANOG	KLF1	0.684
NANOG	STAT6	0.919
NANOG	BDNF	0.424
NANOG	STAT3	0.986
NANOG	CASP3	0.483
NANOG	ESR1	0.468
NANOG	LEF1	0.463
NANOG	ITGB1	0.63
NANOG	GDF3	0.88
NANOG	NR5A2	0.747
NANOG	EGF	0.658
NANOG	FGF2	0.986
NANOG	ABCG2	0.735
NANOG	FN1	0.588
NANOG	HRAS	0.428
NANOG	GATA3	0.495
NANOG	SHH	0.599
NANOG	PTPRC	0.623
NANOG	GDF9	0.408
NANOG	TNC	0.495
NANOG	CER1	0.432
NANOG	SMARCA4	0.561
NANOG	ZEB1	0.602
NANOG	CD24	0.677
NANOG	CXCL12	0.44
NANOG	ACVR1B	0.44
NANOG	CD44	0.967
NANOG	VEGFA	0.542
NANOG	WNT2	0.568
NANOG	LMNA	0.434
NANOG	PRMT5	0.57
NANOG	ZEB2	0.53
NANOG	CTNNB1	0.819
NANOG	KLF5	0.73
NANOG	MYC	0.869
NANOG	LEFTY1	0.717
NANOG	FOXH1	0.443
NANOG	NEUROG3	0.522
NANOG	LIF	0.768
NANOG	EOMES	0.806
NANOG	PDGFRA	0.437
SMAD7	TGFB1I1	0.723
SMAD7	JUN	0.52
SMAD7	NOG	0.476
SMAD7	ID3	0.44
SMAD7	PARP1	0.466
SMAD7	YY1	0.516
SMAD7	MAPK3	0.503
SMAD7	NR4A1	0.658
SMAD7	IL1B	0.607
SMAD7	CBL	0.492
SMAD7	SRF	0.475
[truncated: 60,577 more rows]
